# Supplementary material for: Enhancement of Human Immunodeficiency Virus-Specific CD8+ T Cell Responses with TIGIT Blockade Involves Trogocytosis
Source: Pathogens. 2024 Dec 23;13(12):1137. doi: 10.3390/pathogens13121137 (PMC11679564; doi:10.3390/pathogens13121137)
Supplement: Supplementary file 1 [file pathogens-13-01137-s001.zip]

Archive with 1 entries (1 files):
- pathogens-3341821-supplementary.pdf
